# Supplementary material for: COCOA: A Framework for Fine-scale Mapping of Cell-type-specific Chromatin Compartments Using Epigenomic Information
Source: Genomics Proteomics Bioinformatics. 2024 Dec 26;22(6):qzae091. doi: 10.1093/gpbjnl/qzae091 (PMC11993304; doi:10.1093/gpbjnl/qzae091)
Supplement: qzae091_Supplementary_Data [file qzae091_supplementary_data.zip]

Archive with 16 entries (15 files):
- qzae091_Supplementary_Data/
- qzae091_Supplementary_Data/Figure S1.docx
- qzae091_Supplementary_Data/Figure S2.docx
- qzae091_Supplementary_Data/Figure S3.docx
- qzae091_Supplementary_Data/Figure S4.docx
- qzae091_Supplementary_Data/Figure S5.docx
- qzae091_Supplementary_Data/Figure S6.docx
- qzae091_Supplementary_Data/Figure S7.docx
- qzae091_Supplementary_Data/Figure S8.docx
- qzae091_Supplementary_Data/File S1.docx
- qzae091_Supplementary_Data/supplementary material captions.docx
- qzae091_Supplementary_Data/Table S1.docx
- qzae091_Supplementary_Data/Table S2.docx
- qzae091_Supplementary_Data/Table S3.docx
- qzae091_Supplementary_Data/Table S4.docx
- qzae091_Supplementary_Data/Table S5.docx
